# Supplementary material for: PilY1 and minor pilins form a complex priming the type IVa pilus in Myxococcus xanthus
Source: Nat Commun. 2020 Oct 7;11:5054. doi: 10.1038/s41467-020-18803-z (PMC7541494; doi:10.1038/s41467-020-18803-z)
Supplement: Supplementary file 4 — Source Data [file 41467_2020_18803_MOESM4_ESM.xlsx]

## Sheet: Read me
Source Data.
Source data for each relevant figure presented in independent tabs.
Statistical analyses:
Values:		Values for each biological replicate
Average:		Average of the biological replicates (AVERAGE)
s.d.:		Standard deviation of biological replicates (STDEV)

## Sheet:  Figure 2a
											4 single clones per transformation number in 96 well													4 single clones per transformation number in 96 well													4 single clones per transformation number in 96 well
											1		2		3		35		9					1		32		45		56		65		24			1		20		38		50		60		52
											8		12		10		11		36		13			25		26		27		31		39		34			2		18		68		22
											14				28		29		6		5			40		41		42		44		51		47
											53		58		62						7			2		55		61		48		64		16
											relative activity of β-galactosidase													relative activity of β-galactosidase													specific activity of β-galactosidase
											16.8012	16.3051	1304.9	876.047	17.2269	16.1677	309.244	334.661	17.6488	17.7948	134.599	117.762		20.6563	16.7004	21.4505	20.1828	35.3242	25.5082	14.9901	21.4107	30.973	28.2977	23.8013	16.7199		24.5293	22.0142	19.3407	25.5141	20.9156	34.6752	22.3537	22.1014	26.0825	26.8649	21.7316	14.6299
											16.1189	14.7561	966.445	787.397	17.9412	14.1533	239.154	267.153	17.094	11.6567	106.697	153.846		17.2608	16.7325	19.1933	13.9305	13.8942	14.1924	21.3487	20.9899	40.6968	13.7039	27.3147	17.3302		18.0113	21.3804	15.5945	17.352	15.9151	17.8825	19.9932	27.1914	43.7799	15.7725	17.6742	18.6381
											821.405	924.471	200.414	20.927	572.687	502.024	478.632	477.546	258.603	149.55	294.886	382.16		19.3349	13.1243	17.545	24.7391	29.3915	28.7828	26.2616	29.5349	26.6417	22.792	39.4899	15.5588		596.498	690.795	15.1882	23.5794	31.2285	28.7828	35.2793	27.3341
											563.461	802.572	22.4945	23.0449	619.678	588.567	502.411	501.616	133.599	153.481	271.493	307.692		38.6198	17.1363	19.3822	19.5475	15.4143	38.7569	15.8517	31.707	14.8633	30.2648	29.8392	37.1041		890.227	1121.74	18.3439	15.9276	25.1964	29.7767	33.1118	43.1227
											399.952	423.42	1444.06	1340.53	320.476	216.524	413.125	298.808	84.3439	79.5887	425.928	603.355		11.278	24.2534	30.4357	22.0581	30.0619	22.4456	15.0692	36.4906	29.3197	12.6809	37.9761	20.3846
											588.143	702.824	1758.73	1562.38	314.322	355.03	419.208	410.857	100.228	86.9565	423.227	458.074		21.3623	28.2203	26.8172	19.7016	11.6661	15.2091	20	22.6182	41.3744	18.5759	20.1571	12.9348
											500.762	272.058	41.4284	88.9306	402.519	1148.25	451.488	612.952	270.769	276.565	162.813	243.604		563.383	829.933	39.2799	26.311	17.9171	22.8399	27.7957	27.6134	23.6343	17.6888	11.6567	14.3294
											232.513	217.79	54.2685	37.8642	708.693	382.322	596.57	597.308	167.421	169.014	204.136	258.222		735.835	698.247	16.6405	24.5228	26.3736	21.5688	15.0294	50.2495	25.1883	10.878	22.408	22.9725
											relative activity of β-galactosidase shown as mean ± standard deviation (n=4)													relative activity of β-galactosidase shown as mean ± standard deviation (n=4)													relative activity of β-galactosidase shown as mean ± standard deviation (n=4)
											15.9953	±	983.698	±	15.8493	±	287.553	±	16.0486	±	128.226	±		17.8375		18.6893		22.2297		19.6848		28.4178		21.2915			21.4838		19.4503		22.3471		22.9099		28.1249		18.1685
											0.874879		226.269		1.56138		42.6157		2.94345		20.5749			1.89667		3.30431		10.268		3.1353		11.1627		5.13713			2.68488		4.32247		8.47218		3.0442		11.5963		2.92589
											777.977	±	66.7201	±	570.739	±	490.051	±	173.808	±	314.058	±		22.0539		20.3034		28.0864		25.8388		23.6404		30.498			824.815		18.2598		28.7461		34.712
											152.718		89.1338		49.7942		13.8237		57.18		47.8114			11.3393		3.09321		9.60264		7.02422		6.59919		10.772			232.761		3.79383		2.57074		6.53339
											528.585	±			301.588	±	385.5	±	87.7792	±	477.646	±		21.2785		24.7532		19.8457		23.5445		25.4877		22.8632
											143.193				59.472		57.9021		8.84173		85.2874			7.23548		4.80739		8.15546		9.18066		12.6341		10.6527
											305.781	±	56.0744	±	660.445	±					217.194	±		706.85		26.6885		22.1749		30.172		19.3474		17.8417
											131.991		28.5101		357.844						42.8507			110.523		9.38682		3.4913		14.6583		6.50577		5.70867
											negative control		positive control
		transformation number

## Sheet: Figure 3c
	Genenames	T: Fasta headers	log2 iBAQ Control-2	log2 iBAQ Control-3	log2 iBAQ PpilA-pilY1.3-flag-1	log2 iBAQ PpilA-pilY1.3-flag-2		average log2 iBAQ control	average log2 iBAQ PilY1.3-FLAG		mean log2 enrichment		single data point 1	single data point 2
PilY1.3	MXAN_1365	tr|Q1DCK1|Q1DCK1_MYXXD Uncharacterized protein OS=Myxococcus xanthus (strain DK 1622) GN=MXAN_1365 PE=4 SV=1	13.3397	15.0538	27.7695	28.5525		14.1967	28.161	PilY1.3	13.9643		14.4299	13.4987
PilX3	MXAN_1366	tr|Q1DCK0|Q1DCK0_MYXXD Uncharacterized protein OS=Myxococcus xanthus (strain DK 1622) GN=MXAN_1366 PE=4 SV=1	14.8235	13.9768	27.4548	28.3859		14.4001	27.9203	PilX3	13.5202		12.6313	14.409
PilW3	MXAN_1367	tr|Q1DCJ9|Q1DCJ9_MYXXD Prepilin-type N-terminal cleavage/methylation domain protein OS=Myxococcus xanthus (strain DK 1622) GN=MXAN_1367 PE=4 SV=1	13.6584	12.5868	19.846	21.3521		13.1226	20.599	PilW3	7.47647		6.18758	8.76535
FimU3	MXAN_1369	tr|Q1DCJ7|Q1DCJ7_MYXXD Prepilin-type N-terminal cleavage/methylation domain protein OS=Myxococcus xanthus (strain DK 1622) GN=MXAN_1369 PE=4 SV=1	12.4513	14.3377	19.6975	18.6071		13.3945	19.1523	FimU3	5.75778		7.2462	4.26937
PilV3										n.d.
PilA	pilA	sp|Q59589|PILA_MYXXD Fimbrial protein OS=Myxococcus xanthus (strain DK 1622) GN=pilA PE=1 SV=1	22.0962	21.9424	22.1569	22.3971		22.0193	22.277	PilA	0.25769		0.06065	0.45473
PilQ										n.d.
TsaP	MXAN_3001	tr|Q1D813|Q1D813_MYXXD LysM domain protein OS=Myxococcus xanthus (strain DK 1622) GN=MXAN_3001 PE=4 SV=1	14.0268	12.3714	12.9337	13.0758		13.1991	13.0048	TsaP	-0.194325		-1.09309	0.70444
PilP										n.d.
PilN										n.d.
PilO	pilO	tr|Q306N4|Q306N4_MYXXD PilO OS=Myxococcus xanthus (strain DK 1622) GN=pilO PE=4 SV=1	13.0767	13.1347	16.3573	16.4771		13.1057	16.4172	PilO	3.31152		3.28065	3.34239
PilM										n.d.
PilC										n.d.
PilB	pilB	tr|Q1D098|Q1D098_MYXXD Type IV-A pilus assembly ATPase PilB OS=Myxococcus xanthus (strain DK 1622) GN=pilB PE=4 SV=1	18.2993	19.1974	18.3531	18.9954		18.7483	18.6743	PilB	-0.074035		0.0539	-0.20197
PilT	pilT	tr|Q1D099|Q1D099_MYXXD Twitching motility protein PilT OS=Myxococcus xanthus (strain DK 1622) GN=pilT PE=4 SV=1	17.1631	18.4102	17.6279	17.5424		17.7867	17.5852	PilT	-0.201495		0.46481	-0.8678
									n.d.= not detected

## Sheet: Figure 3g
	T: Fasta headers	Pil Proteins	log2 iBAQ Control-1	log2 iBAQ Control-2	log2 iBAQ PpilA-pilY1.3-sfGFP	log2 iBAQ PpilA-pilY1.3-sfGFP-2	average log2 iBAQ control	average log2 iBAQ PilY1.3-sfGFP	mean log2 enrichment		single data point 1	single data point 2
PilY1.3	tr|Q1DCK1|Q1DCK1_MYXXD Uncharacterized protein OS=Myxococcus xanthus (strain DK 1622) GN=MXAN_1365 PE=4 SV=1	MXAN_1365	21.4896	20.7096	31.2627	31.8913	21.0996	31.577	10.4773	PilY1.3	9.77303	11.1817
PilX3	tr|Q1DCK0|Q1DCK0_MYXXD Uncharacterized protein OS=Myxococcus xanthus (strain DK 1622) GN=MXAN_1366 PE=4 SV=1	MXAN_1366	19.9956	20.2918	31.0766	31.7119	20.1437	31.3942	11.2505	PilX3	11.0809	11.4201
PilW3	tr|Q1DCJ9|Q1DCJ9_MYXXD Prepilin-type N-terminal cleavage/methylation domain protein OS=Myxococcus xanthus (strain DK 1622) GN=MXAN_1367 PE=4 SV=1	MXAN_1367	15.1791	15.1164	26.3365	26.5353	15.1477	26.4359	11.2882	PilW3	11.1574	11.4189
FimU3	tr|Q1DCJ7|Q1DCJ7_MYXXD Prepilin-type N-terminal cleavage/methylation domain protein OS=Myxococcus xanthus (strain DK 1622) GN=MXAN_1369 PE=4 SV=1	MXAN_1369	13.9858	13.8975	26.7365	27.1329	13.9417	26.9347	12.993	FimU3	12.7506	13.2355
PilV3		n.d.								n.d.
PilA	sp|Q59589|PILA_MYXXD Fimbrial protein OS=Myxococcus xanthus (strain DK 1622) GN=pilA PE=1 SV=1	MXAN_5783	26.2083	26.6452	23.5091	24.0656	26.4268	23.7874	-2.63938	PilA	-2.69921	-2.57956
PilQ	tr|Q1D0B4|Q1D0B4_MYXXD Type IV pilus secretin PilQ OS=Myxococcus xanthus (strain DK 1622) GN=pilQ PE=3 SV=1	MXAN_5772	19.4029	19.24	18.8056	19.1437	19.3215	18.9747	-0.346815	PilQ	-0.59732	-0.09631
TsaP	tr|Q1D813|Q1D813_MYXXD LysM domain protein OS=Myxococcus xanthus (strain DK 1622) GN=MXAN_3001 PE=4 SV=1	MXAN_3001	13.6655	14.0045	17.5211	19.5401	13.835	18.5306	4.6956	TsaP	3.8556	5.5356
PilP		n.d.								n.d.
PilN		n.d.								n.d.
PilO		n.d.								n.d.
PilM	tr|Q1D0B0|Q1D0B0_MYXXD Type IV pilus biogenesis protein PilM OS=Myxococcus xanthus (strain DK 1622) GN=pilM PE=4 SV=1	MXAN_5776	17.3638	17.8165	18.1337	19.0436	17.5901	18.5887	0.99857	PilM	0.76999	1.22715
PilC		n.d.								n.d.
PilB	tr|Q1D098|Q1D098_MYXXD Type IV-A pilus assembly ATPase PilB OS=Myxococcus xanthus (strain DK 1622) GN=pilB PE=4 SV=1	MXAN_5788	18.3047	19.1327	16.4063	18.9097	18.7187	17.658	-1.06067	PilB	-1.89836	-0.22299
PilT	tr|Q1D099|Q1D099_MYXXD Twitching motility protein PilT OS=Myxococcus xanthus (strain DK 1622) GN=pilT PE=4 SV=1	MXAN_5787	21.0373	20.757	20.2941	20.8274	20.8971	20.5607	-0.33637	PilT	-0.74319	0.07045
										n.d.= not detected

## Sheet: Figure 3h
	T: Fasta headers	Pil Proteins	log2 iBAQ Control-1	log2 iBAQ Control-2	log2 iBAQ PpilA-pilW3-sfGFP	log2 iBAQ PpilA-pilW3-sfGFP	average log2 iBAQ control	average log2 iBAQ PilW3-sfGFP	mean log2 enrichment		single data point 1	single data point 2
PilY1.3	tr|Q1DCK1|Q1DCK1_MYXXD Uncharacterized protein OS=Myxococcus xanthus (strain DK 1622) GN=MXAN_1365 PE=4 SV=1	MXAN_1365	16.8293	18.3063	24.0528	22.9707	17.5678	23.5118	5.94395	PilY1.3	7.22353	4.66437
PilX3	tr|Q1DCK0|Q1DCK0_MYXXD Uncharacterized protein OS=Myxococcus xanthus (strain DK 1622) GN=MXAN_1366 PE=4 SV=1	MXAN_1366	19.3099	17.9349	24.1331	22.7822	18.6224	23.4577	4.8353	PilX3	4.82327	4.84732
PilW3	tr|Q1DCJ9|Q1DCJ9_MYXXD Prepilin-type N-terminal cleavage/methylation domain protein OS=Myxococcus xanthus (strain DK 1622) GN=MXAN_1367 PE=4 SV=1	MXAN_1367	15.9382	13.7343	30.2404	28.6308	14.8362	29.4356	14.5994	PilW3	14.3022	14.8966
FimU3										n.d.
PilV3										n.d.
PilA	sp|Q59589|PILA_MYXXD Fimbrial protein OS=Myxococcus xanthus (strain DK 1622) GN=pilA PE=1 SV=1	MXAN_5783	26.4794	26.132	27.2271	26.073	26.3057	26.6501	0.344352	PilA	0.74767	-0.058965
PilQ	tr|Q1D0B4|Q1D0B4_MYXXD Type IV pilus secretin PilQ OS=Myxococcus xanthus (strain DK 1622) GN=pilQ PE=3 SV=1	MXAN_5772	17.5893	17.4389	12.7645	19.3554	17.5141	16.06	-1.45413	PilQ	-4.8248	1.91654
TsaP	tr|Q1D813|Q1D813_MYXXD LysM domain protein OS=Myxococcus xanthus (strain DK 1622) GN=MXAN_3001 PE=4 SV=1	MXAN_3001	16.863	16.0548	14.1407	18.0161	16.4589	16.0784	-0.380485	TsaP	-2.72227	1.9613
PilP										n.d.
PilN	tr|Q306N5|Q306N5_MYXXD PilN OS=Myxococcus xanthus (strain DK 1622) GN=pilN PE=4 SV=1	MXAN_5775	16.5407	19.4246	15.8995	16.2533	17.9826	16.0764	-1.90619	PilN	-0.64114	-3.17124
PilO	tr|Q306N4|Q306N4_MYXXD PilO OS=Myxococcus xanthus (strain DK 1622) GN=pilO PE=4 SV=1	MXAN_5774	13.3428	14.8992	17.4402	18.1192	14.121	17.7797	3.65871	PilO	4.09738	3.22004
PilM	tr|Q1D0B0|Q1D0B0_MYXXD Type IV pilus biogenesis protein PilM OS=Myxococcus xanthus (strain DK 1622) GN=pilM PE=4 SV=1	MXAN_5776	17.6567	16.3446	14.2995	16.3031	17.0007	15.3013	-1.69936	PilM	-3.35715	-0.04158
PilC										n.d.
PilB	tr|Q1D098|Q1D098_MYXXD Type IV-A pilus assembly ATPase PilB OS=Myxococcus xanthus (strain DK 1622) GN=pilB PE=4 SV=1	MXAN_5788	17.4468	17.469	18.2326	18.8849	17.4579	18.5587	1.1008	PilB	0.7858	1.4158
PilT	tr|Q1D099|Q1D099_MYXXD Twitching motility protein PilT OS=Myxococcus xanthus (strain DK 1622) GN=pilT PE=4 SV=1	MXAN_5787	20.2474	20.2964	20.6161	20.1923	20.2719	20.4042	0.13232	PilT	0.36875	-0.10411
										n.d.= not detected

## Sheet: Figure 5ab
Figure 5a
peptides	log2 ibaq values	control 1	control 2	experiment 1	experiment 2		average log2 IBAQ-values	control 1+2	experiment 1+2	log2 enrichment	single data points
		∆pilBT 1	∆pilBT 2	∆pilT 1	∆pilT 2			∆pilBT 1+2	∆pilT 1+2		1	2
38	PilY1.3	20.7776	20.6504	21.6584	22.2823		PilY1.3	20.714	21.9703	1.25634	0.880796	1.63189
7	PilX3	21.5288	21.5308	23.3005	23.0663		PilX3	21.5298	23.1834	1.65359	1.77169	1.53549
7	PilW3	16.6021	19.2933	20.0387	21.919		PilW3	17.9477	20.9788	3.03114	3.43658	2.62571
6	FimU3	21.6072	21.5521	23.2143	22.9339		FimU3	21.5797	23.0741	1.4944	1.60706	1.38174
3	PilV3	19.8372	20.3939	22.2747	23.6974		PilV3	20.1155	22.986	2.87049	2.43745	3.30353
22	PilA	27.4188	26.4317	34.658	35.4653		PilA	26.9253	35.0616	8.13639	7.23919	9.03359
16	PilQ	22.6375	22.6079	22.9691	22.7597		PilQ	22.6227	22.8644	0.241639	0.331561	0.151718
15	TsaP	24.0085	23.7444	24.5381	23.5533		TsaP	23.8764	24.0457	0.169293	0.529657	-0.191071
5	PilP	21.6534	20.9555	22.8202	19.4275		PilP	21.3045	21.1238	-0.180613	1.16685	-1.52808
10	PilN	22.7548	21.6508	23.321	22.6775		PilN	22.2028	22.9992	0.796434	0.56613	1.02674
13	PilO	23.2122	23.0945	24.6803	23.8032		PilO	23.1534	24.2417	1.08835	1.46805	0.70866
5	PilM	21.096	20.4545	19.7276	18.3572		PilM	20.7752	19.0424	-1.73285	-1.36842	-2.09729
3	PilC	20.8474	20.9011	19.818	19.7077		PilC	20.8742	19.7628	-1.11144	-1.0294	-1.19348
9	PilB	genetically deleted		21.7034	22.0682		PilB		21.8858
	PilT	genetically deleted					PilT
Figure 5b
	ibaq values	control 1	control 2	experiment 1	experiment 2		average IBAQ-values	control 1+2	experiment 1+2		average IBAQ-values	after subtraction of control		normalized average IBAQ-values	after background subtraction	single datapoints
		∆pilBT 1	∆pilBT 2	∆pilT 1	∆pilT 2			∆pilBT 1+2	∆pilT 1+2							1	2
	PilY1.3	1797500	1922500	4156200	3839500		PilY1.3	1860000	3997850		PilY1.3	2137850		PilY1.3	0.615555	0.696592	0.538479
	PilX3	3025700	3539100	12973000	6611200		PilX3	3282400	9792100		PilX3	6509700		PilX3	1.87435	2.93772	0.862943
	PilW3	99481.7	750450	1352500	2984700		PilW3	424966	2168600		PilW3	1.74363e+06		PilW3	0.502048	0.370052	0.627594
	FimU3	3194600	3591800	12220000	6031400		FimU3	3393200	9125700		FimU3	5732500		FimU3	1.65057	2.66546	0.685276
	PilV3	936700	1609300	6371300	10239000		PilV3	1273000	8305150		PilV3	7032150		PilV3	2.02478	1.60499	2.42405
	PilA	179430000	105730000	34040000000	35706000000		PilA	142580000	34873000000		PilA	34730420000		PilA	10000	10000	10000
											divide all by	3473042
														0.5-2 cluster_3 proteins per 10000 PilA
	PilY1.3			2358700	1917000			0.696592	0.538479
	PilX3			9947300	3072100			2.93772	0.862943
	PilW3			1.25302e+06	2234250			0.370052	0.627594
	FimU3			9025400	2439600			2.66546	0.685276
	PilV3			5434600	8629700			1.60499	2.42405
	PilA			33860570000	35600270000			10000	10000
				3386057	3560027

## Sheet: Supplementary Figure 5
		ibaq values											normalized* ibaq values											averaged normalized ibaq values	average	stdev	average	stdev	average	stdev
			wt triplcate			∆1∆2 cluster triplcate			∆2∆3 cluster triplcate					wt triplcate			∆1∆2 cluster triplcate			∆2∆3 cluster triplcate					wt		∆1∆2 cluster		∆2∆3 cluster
	peptides		DK1622.1	DK1622.2	DK1622.3	SA6888.1	SA6888.2	SA6888.3	SA6892.1	SA6892.2	SA6892.3			DK1622.1	DK1622.2	DK1622.3	SA6888.1	SA6888.2	SA6888.3	SA6892.1	SA6892.2	SA6892.3			DK1622.1-3		SA6888.1-3		SA6892.1-3
T4PM core	11	PilA	350510000	426970000	498350000	436640000	456930000	504010000	238000000	188000000	173530000		PilA	35051	42697	49835	43664	45693	50401	23800	18800	17353		PilA	42527.7	7393.45	46586	3456.14	19984.3	3382.74
	18	PilQ	14707000	19941000	19917000	13151000	13591000	16133000	17370000	13996000	15405000		PilQ	1470.7	1994.1	1991.7	1315.1	1359.1	1613.3	1737	1399.6	1540.5		PilQ	1818.83	301.495	1429.17	160.975	1559.03	169.462
	19	TsaP	19911000	34480000	35399000	15258000	21003000	14307000	25719000	13179000	14297000		TsaP	1991.1	3448	3539.9	1525.8	2100.3	1430.7	2571.9	1317.9	1429.7		TsaP	2993	868.887	1685.6	362.275	1773.17	693.978
	4	PilP	2187300	8976500	12602000	5482800	2985700	3079500	7542800	5214600	1754800		PilP	218.73	897.65	1260.2	548.28	298.57	307.95	754.28	521.46	175.48		PilP	792.193	528.683	384.933	141.54	483.74	291.238
	12	PilN	57728000	72228000	80930000	60162000	55777000	48374000	67142000	51976000	51117000		PilN	5772.8	7222.8	8093	6016.2	5577.7	4837.4	6714.2	5197.6	5111.7		PilN	7029.53	1172.11	5477.1	595.804	5674.5	901.43
	15	PilO	40056000	64742000	69385000	42486000	50336000	51321000	59348000	46494000	47420000		PilO	4005.6	6474.2	6938.5	4248.6	5033.6	5132.1	5934.8	4649.4	4742		PilO	5806.1	1576.47	4804.77	484.166	5108.73	716.891
	12	PilM	35697000	54813000	61357000	36448000	39053000	42469000	55379000	40823000	36901000		PilM	3569.7	5481.3	6135.7	3644.8	3905.3	4246.9	5537.9	4082.3	3690.1		PilM	5062.23	1333.34	3932.33	301.959	4436.77	973.564
	9	PilC	9521400	13967000	12187000	8300200	8173500	8905600	6356000	6468000	4525400		PilC	952.14	1396.7	1218.7	830.02	817.35	890.56	635.6	646.8	452.54		PilC	1189.18	223.745	845.977	39.1266	578.313	109.067
	37	PilB	60770000	75064000	90939000	51412000	47814000	59566000	89897000	72871000	69680000		PilB	6077	7506.4	9093.9	5141.2	4781.4	5956.6	8989.7	7287.1	6968		PilB	7559.1	1509.14	5293.07	602.139	7748.27	1086.89
	31	PilT	106330000	145430000	136690000	95212000	97249000	89751000	102260000	89537000	77421000		PilT	10633	14543	13669	9521.2	9724.9	8975.1	10226	8953.7	7742.1		PilT	12948.3	2052.2	9407.07	387.711	8973.93	1242.07
cluster_3	50	PilY1.3	9248000	11478000	14827000	9752700	12719000	13058000	0	0	0		PilY1.3	924.8	1147.8	1482.7	975.27	1271.9	1305.8					PilY1.3	1185.1	280.814	1184.32	181.837
	8	PilX3	10332000	8876600	8308800	5085600	5597100	7462600	0	0	0		PilX3	1033.2	887.66	830.88	508.56	559.71	746.26					PilX3	917.247	104.355	604.843	125.112
	9	PilW3	2099800	1940800	2621900	2679900	1590100	1646300	0	0	0		PilW3	209.98	194.08	262.19	267.99	159.01	164.63					PilW3	222.083	35.6316	197.21	61.3617
	3	FimU3	841220	4110500	2329100	766320	2664700	1204100	0	0	0		FimU3	84.122	411.05	232.91	76.632	266.47	120.41					FimU3	242.694	163.683	154.504	99.4053
	2	PilV3	4434600	5701200	5464500	3566500	3815300	3801800	0	0	0		PilV3	443.46	570.12	546.45	356.65	381.53	380.18					PilV3	520.01	67.3424	372.787	13.9911
cluster_2	n.d.	PilY1.2											PilY1.2											PilY1.2
	n.d.	PilX2											PilX2											PilX2
	n.d.	PilW2											PilW2											PilW2
	n.d.	FimU2											FimU2											FimU2
	n.d.	PilV2											PilV2											PilV2
cluster_1	28	PilY1.1	379020	866270	838580	0	0	0	5113900	4091600	4887200		PilY1.1	37.902	86.627	83.858				511.39	409.16	488.72		PilY1.1	69.4623	27.3671			469.757	53.6884
	1	PilX1	0	0	0	0	0	0	1365800	857840	856260		PilX1	0	0	0				136.58	85.784	85.626		PilX1	0	0			102.663	29.3728
	6	PilW1	0	0	0	0	0	0	2200300	1028200	2310700		PilW1	0	0	0				220.03	102.82	231.07		PilW1	0	0			184.64	71.0729
	2	FimU1	1136900	1589400	1487500	0	0	0	1298200	392050	327900		FimU1	113.69	158.94	148.75				129.82	39.205	32.79		FimU1	140.46	23.7368			67.2717	54.2633
	1	PilV1	0	0	0	0	0	0	0	2072600	1718300		PilV1	0	0	0				0	207.26	171.83		PilV1	0	0			126.363	110.858
													*= divided by 10000
	quantified with less than 3 peptides																								Average /mean		Average of the biological replicates (AVERAGE)
			n=3	3 biological replicates		n=3	3 biological replicates		n=3	3 biological replicates				n=3	3 biological replicates		n=3	3 biological replicates		n=3	3 biological replicates				s.d.:		Standard deviation of biological replicates (STDEV)
																										n=3	3 biological replicates

## Sheet: Supplementary Figure 7a
		4 single clones per transformation number in 96 well													4 single clones per transformation number in 96 well													4 single clones per transformation number in 96 well
		1		2																					24					20
								69		70
		relative activity of β-galactosidase													relative activity of β-galactosidase													relative activity of β-galactosidase
		16.8012	16.3051	1304.9	876.047	17.2269	16.1677	309.244	334.661	17.6488	17.7948	134.599	117.762		20.6563	16.7004	21.4505	20.1828	35.3242	25.5082	14.9901	21.4107	30.973	28.2977	23.8013	16.7199		24.5293	22.0142	19.3407	25.5141	20.9156	34.6752	22.3537	22.1014	26.0825	26.8649	21.7316	14.6299
		16.1189	14.7561	966.445	787.397	17.9412	14.1533	239.154	267.153	17.094	11.6567	106.697	153.846		17.2608	16.7325	19.1933	13.9305	13.8942	14.1924	21.3487	20.9899	40.6968	13.7039	27.3147	17.3302		18.0113	21.3804	15.5945	17.352	15.9151	17.8825	19.9932	27.1914	43.7799	15.7725	17.6742	18.6381
		821.405	924.471	200.414	20.927	572.687	502.024	478.632	477.546	258.603	149.55	294.886	382.16		19.3349	13.1243	17.545	24.7391	29.3915	28.7828	26.2616	29.5349	26.6417	22.792	39.4899	15.5588		596.498	690.795	15.1882	23.5794	31.2285	28.7828	35.2793	27.3341
		563.461	802.572	22.4945	23.0449	619.678	588.567	502.411	501.616	133.599	153.481	271.493	307.692		38.6198	17.1363	19.3822	19.5475	15.4143	38.7569	15.8517	31.707	14.8633	30.2648	29.8392	37.1041		890.227	1121.74	18.3439	15.9276	25.1964	29.7767	33.1118	43.1227
		399.952	423.42	1444.06	1340.53	320.476	216.524	413.125	298.808	84.3439	79.5887	425.928	603.355		11.278	24.2534	30.4357	22.0581	30.0619	22.4456	15.0692	36.4906	29.3197	12.6809	37.9761	20.3846
		588.143	702.824	1758.73	1562.38	314.322	355.03	419.208	410.857	100.228	86.9565	423.227	458.074		21.3623	28.2203	26.8172	19.7016	11.6661	15.2091	20	22.6182	41.3744	18.5759	20.1571	12.9348
		500.762	272.058	41.4284	88.9306	402.519	1148.25	451.488	612.952	270.769	276.565	162.813	243.604		563.383	829.933	39.2799	26.311	17.9171	22.8399	27.7957	27.6134	23.6343	17.6888	11.6567	14.3294
		232.513	217.79	54.2685	37.8642	708.693	382.322	596.57	597.308	167.421	169.014	204.136	258.222		735.835	698.247	16.6405	24.5228	26.3736	21.5688	15.0294	50.2495	25.1883	10.878	22.408	22.9725
		relative activity of β-galactosidase shown as mean ± standard deviation (n=4)													relative activity of β-galactosidase shown as mean ± standard deviation (n=4)
		15.9953	±	983.698	±																				21.2915					19.4503
		0.874879		226.269																					5.13713					4.32247
								564.58	±	220.942	±
								75.7717		60.9309
		negative control		positive control

## Sheet: Supplementary Figure 7b
4 independent clones per transformation

## Sheet: SupplementaryFigure 8a
PilY1.3-FLAG versus control (log 2 ratio ≥ 1; p value ≤ 0.05 (-log10 of ≥1.3)	(-)LOG10 p value	log2 enrichment	Protein / MXAN
tr|Q1DCK1|Q1DCK1_MYXXD Uncharacterized protein OS=Myxococcus xanthus (strain DK 1622) GN=MXAN_1365 PE=4 SV=1	2.34465	13.9643	PilY1.3
tr|Q1DCK0|Q1DCK0_MYXXD Uncharacterized protein OS=Myxococcus xanthus (strain DK 1622) GN=MXAN_1366 PE=4 SV=1	2.66575	13.5202	PilX3
tr|Q1D022|Q1D022_MYXXD Putative membrane protein OS=Myxococcus xanthus (strain DK 1622) GN=MXAN_5864 PE=4 SV=1	1.78723	7.5397	MXAN_5864
tr|Q1DCJ9|Q1DCJ9_MYXXD Prepilin-type N-terminal cleavage/methylation domain protein OS=Myxococcus xanthus (strain DK 1622) GN=MXAN_1367 PE=4 SV=1	1.82565	7.47646	PilW3
tr|Q1DCJ7|Q1DCJ7_MYXXD Prepilin-type N-terminal cleavage/methylation domain protein OS=Myxococcus xanthus (strain DK 1622) GN=MXAN_1369 PE=4 SV=1	1.46869	5.75778	FimU3
tr|Q1D9M3|Q1D9M3_MYXXD ABC transporter, ATP-binding protein OS=Myxococcus xanthus (strain DK 1622) GN=MXAN_2430 PE=3 SV=1	1.92626	5.40371	MXAN_2430
tr|Q1D7N8|Q1D7N8_MYXXD Uncharacterized protein OS=Myxococcus xanthus (strain DK 1622) GN=MXAN_3132 PE=4 SV=1	1.3655	5.24841	MXAN_3132
tr|Q1D3H2|Q1D3H2_MYXXD Uncharacterized protein OS=Myxococcus xanthus (strain DK 1622) GN=MXAN_4635 PE=4 SV=1	2.07208	5.19027	MXAN_4635
tr|Q1D5G2|Q1D5G2_MYXXD Conserved domain protein OS=Myxococcus xanthus (strain DK 1622) GN=MXAN_3931 PE=4 SV=1	1.45113	5.07409	MXAN_3931
tr|Q1CZ60|Q1CZ60_MYXXD Acetyltransferase, GNAT family OS=Myxococcus xanthus (strain DK 1622) GN=MXAN_6182 PE=4 SV=1	1.8974	5.01863	MXAN_6182
tr|Q1D0T7|Q1D0T7_MYXXD Cell division protein FtsZ OS=Myxococcus xanthus (strain DK 1622) GN=ftsZ PE=3 SV=1	2.17019	4.81478	MXAN_5597
tr|Q1D8R4|Q1D8R4_MYXXD Biosynthetic arginine decarboxylase OS=Myxococcus xanthus (strain DK 1622) GN=speA PE=3 SV=1	1.40145	4.61432	MXAN_2742
tr|Q1D3N4|Q1D3N4_MYXXD Phosphoenolpyruvate carboxylase OS=Myxococcus xanthus (strain DK 1622) GN=ppc PE=3 SV=1	1.54438	4.52905	MXAN_4571
tr|Q1D374|Q1D374_MYXXD HDIG domain protein OS=Myxococcus xanthus (strain DK 1622) GN=MXAN_4737 PE=4 SV=1	1.50484	4.18862	MXAN_4737
tr|Q1D440|Q1D440_MYXXD Uncharacterized protein OS=Myxococcus xanthus (strain DK 1622) GN=MXAN_4412 PE=4 SV=1	2.95902	3.69281	MXAN_4412
tr|Q1D4E9|Q1D4E9_MYXXD Non-ribosomal peptide synthase/polyketide synthase OS=Myxococcus xanthus (strain DK 1622) GN=MXAN_4299 PE=4 SV=1	2.50152	3.64274	MXAN_4299
tr|Q1D553|Q1D553_MYXXD Arsenical pump-driving ATPase OS=Myxococcus xanthus (strain DK 1622) GN=MXAN_4041 PE=4 SV=1	1.59395	3.4635	MXAN_4041
tr|Q306N4|Q306N4_MYXXD PilO OS=Myxococcus xanthus (strain DK 1622) GN=pilO PE=4 SV=1	3.39393	3.31151	PilO
tr|Q1D4F4|Q1D4F4_MYXXD Arsenical pump-driving ATPase OS=Myxococcus xanthus (strain DK 1622) GN=MXAN_4294 PE=4 SV=1	2.06832	3.18728	MXAN_4294
tr|Q1DBY0|Q1DBY0_MYXXD Uncharacterized protein OS=Myxococcus xanthus (strain DK 1622) GN=MXAN_1591 PE=4 SV=1	1.74642	2.72717	MXAN_1591
tr|Q1D4F0|Q1D4F0_MYXXD Polyketide synthase type I OS=Myxococcus xanthus (strain DK 1622) GN=MXAN_4298 PE=4 SV=1	2.3491	2.66602	MXAN_4298
tr|Q1D9E1|Q1D9E1_MYXXD General secretory pathway protein E OS=Myxococcus xanthus (strain DK 1622) GN=gspE PE=4 SV=1	1.47387	2.47349	MXAN_2513
tr|Q1D4F1|Q1D4F1_MYXXD Polyketide synthase OS=Myxococcus xanthus (strain DK 1622) GN=MXAN_4297 PE=4 SV=1	2.35119	2.44404	MXAN_4297
tr|Q1D4F9|Q1D4F9_MYXXD Uncharacterized protein OS=Myxococcus xanthus (strain DK 1622) GN=MXAN_4289 PE=4 SV=1	1.39019	2.21829	MXAN_4289
sp|Q1DAM2|RS15_MYXXD 30S ribosomal protein S15 OS=Myxococcus xanthus (strain DK 1622) GN=rpsO PE=3 SV=1	2.60165	2.03676	MXAN_2072
tr|Q1D364|Q1D364_MYXXD Putative lipoprotein OS=Myxococcus xanthus (strain DK 1622) GN=MXAN_4747 PE=4 SV=1	1.71314	1.69958	MXAN_4747
tr|Q1D2C8|Q1D2C8_MYXXD Aldehyde dehydrogenase family protein OS=Myxococcus xanthus (strain DK 1622) GN=MXAN_5040 PE=3 SV=1	1.7752	1.60435	MXAN_5040
tr|Q1D6S3|Q1D6S3_MYXXD Methyl-accepting chemotaxis protein (MCP) signaling domain OS=Myxococcus xanthus (strain DK 1622) GN=MXAN_3453 PE=4 SV=1	1.77552	1.4362	MXAN_3453
tr|Q1D439|Q1D439_MYXXD Uncharacterized protein OS=Myxococcus xanthus (strain DK 1622) GN=MXAN_4413 PE=4 SV=1	1.60659	1.36073	MXAN_4413

[truncated: 9 more sheets: Supplementary 8b, Supplementary Figure 8c, Supplementary 8d, Supplementary Figure 9a, Supplementary Figure 9b, Supplementary Figure 9d, Supplementary Figure 10a, Supplementary Figure  S10b, Supplementary Figure 12a]
